# Supplementary material for: Particle shape impacts export and fate in the ocean through interactions with the globally abundant appendicularian Oikopleura dioica
Source: PLoS One. 2017 Aug 30;12(8):e0183105. doi: 10.1371/journal.pone.0183105 (PMC5576645; doi:10.1371/journal.pone.0183105)
Supplement: S1 Dataset — (XLSX) [file pone.0183105.s003.xlsx]

## Sheet: Sheet1
Incubation chamber	Sample #	Contents	Bead mix	Filtering? (SH: still in house; NF: not filtering)	# small sphere	# ellipsoid	# large sphere
A	1	Gut	0.3 mix	SH	0	0	0
A	2	House	0.3 mix	SH	12	0	0
A	3	T0	0.3 mix	SH	20	1	6
A	4	Tfinal	0.3 mix	SH	15	1	2
B	5	Gut	0.3 mix	SH	0	0	5
B	6	House	0.3 mix	SH	5	1	0
B	7	T0	0.3 mix	SH	37	4	2
B	8	Tfinal	0.3 mix	SH	23	6	1
D	13	Gut	0.3 mix	SH	0	0	0
D	14	House	0.3 mix	SH	13	3	1
D	15	T0	0.3 mix	SH	6	2	2
D	16	Tfinal	0.3 mix	SH	18	1	4
E	17	Gut	0.3 mix	NF	100	0	0
E	18	House	0.3 mix	NF	8	5	0
E	19	T0	0.3 mix	NF	19	3	12
E	20	Tfinal	0.3 mix	NF	22	3	1
F	21	Gut	0.3 mix	SH	1	0	11
F	22	House	0.3 mix	SH	4	1	0
F	23	T0	0.3 mix	SH	18	3	3
F	24	Tfinal	0.3 mix	SH	50	1	3
G	25	Gut	0.3 mix	NF	-	-	-
G	26	House	0.3 mix	NF	9	1	0
G	27	T0	0.3 mix	NF	13	2	5
G	28	Tfinal	0.3 mix	NF	22	3	1
H	29	Gut	0.3 mix	SH	47	0	81
H	30	House	0.3 mix	SH	7	0	0
H	31	T0	0.3 mix	SH	7	2	7
H	32	Tfinal	0.3 mix	SH	12	5	1
I	33	Gut	0.3 mix	SH	27	0	92
I	34	House	0.3 mix	SH	12	0	0
I	35	T0	0.3 mix	SH	8	5	1
I	36	Tfinal	0.3 mix	SH	14	3	1
J	37	Gut	0.3 mix	NF	246	0	32
J	38	House	0.3 mix	NF	5	1	0
J	39	T0	0.3 mix	NF	8	1	0
J	40	Tfinal	0.3 mix	NF	7	0	0
C1	-	T0	0.3 mix	Control	15	4	4
C1	-	Tfinal	0.3 mix	Control	14	3	0
C2	-	T0	0.3 mix	Control	7	3	3
C2	-	Tfinal	0.3 mix	Control	10	1	5
K	41	Gut	0.5 mix	SH	56	38	423
K	42	House	0.5 mix	Could not find house	-	-	-
K	43	T0	0.5 mix	SH	55	31	27
K	44	Tfinal	0.5 mix	SH	38	34	12
L	45	Gut	0.5 mix	SH	-	-	-
L	46	House	0.5 mix	SH	33	15	17
L	47	T0	0.5 mix	SH	44	26	36
L	48	Tfinal	0.5 mix	SH	32	26	20
M	49	Gut	0.5 mix	SH	-	-	-
M	50	House	0.5 mix	SH	31	2	0
M	51	T0	0.5 mix	SH	48	31	24
M	52	Tfinal	0.5 mix	SH	32	20	18
N	53	Gut	0.5 mix	SH	34	33	141
N	54	House	0.5 mix	SH	14	4	0
N	55	T0	0.5 mix	SH	47	22	14
N	56	Tfinal	0.5 mix	SH	42	41	22
O	57	Gut	0.5 mix	SH	63	9	262
O	58	House	0.5 mix	SH	25	5	2
O	59	T0	0.5 mix	SH	43	36	24
O	60	Tfinal	0.5 mix	SH	49	30	23
P	61	Gut	0.5 mix	SH	-	-	-
P	62	House	0.5 mix	SH	13	5	0
P	63	T0	0.5 mix	SH	70	59	58
P	64	Tfinal	0.5 mix	SH	47	35	38
Q	65	Gut	0.5 mix	SH	2	0	36
Q	66	House	0.5 mix	SH	17	20	5
Q	67	T0	0.5 mix	SH	38	20	10
Q	68	Tfinal	0.5 mix	SH	64	15	11
S	73	Gut	0.5 mix	SH	133	30	77
S	74	House	0.5 mix	SH	20	6	1
S	75	T0	0.5 mix	SH	60	46	35
S	76	Tfinal	0.5 mix	SH	66	40	35
T	77	Gut	0.5 mix	SH	34	35	71
T	78	House	0.5 mix	SH	15	7	0
T	79	T0	0.5 mix	SH	46	38	35
T	80	Tfinal	0.5 mix	SH	71	43	33
U	81	Gut	0.5 mix	SH	61	29	296
U	82	House	0.5 mix	SH	30	17	7
U	83	T0	0.5 mix	SH	83	35	25
U	84	Tfinal	0.5 mix	SH	83	33	18
V	85	Gut	0.5 mix	SH	-	-	-
V	86	House	0.5 mix	SH	8	8	0
V	87	T0	0.5 mix	SH	43	30	29
V	88	Tfinal	0.5 mix	SH	49	40	31
C3	-	T0	0.5 mix	Control	57	27	20
C3	-	Tfinal	0.5 mix	Control	62	32	23
C4	-	T0	0.5 mix	Control	49	27	20
C4	-	Tfinal	0.5 mix	Control	38	42	30
C5	-	T0	0.5 mix	Control	69	38	22
C5	-	Tfinal	0.5 mix	Control	51	41	36
W	89	Gut	3 mix	SH	15	23	1
W	90	House	3 mix	SH	46	22	48
W	91	T0	3 mix	SH	38	29	10
W	92	Tfinal	3 mix	SH	19	19	8
X	93	Gut	3 mix	SH	0	6	0
X	94	House	3 mix	Could not find house	-	-	-
X	95	T0	3 mix	SH	28	50	7
X	96	Tfinal	3 mix	SH	43	56	9
Y	97	Gut	3 mix	SH	0	0	0
Y	98	House	3 mix	NF	57	9	21
Y	99	T0	3 mix	NF	41	60	10
Y	100	Tfinal	3 mix	NF	41	48	17
Z	101	Gut	3 mix	NF
Z	102	House	3 mix	NF	243	146	213
Z	103	T0	3 mix	NF	29	37	14
Z	104	Tfinal	3 mix	NF	34	30	8
AA	105	Gut	3 mix	SH	0	0	0
AA	106	House	3 mix	SH	3	1	11
AA	107	T0	3 mix	SH	53	64	15
AA	108	Tfinal	3 mix	SH	60	46	15
BB	109	Gut	3 mix	NF	0	0	0
BB	110	House	3 mix	Could not find house	-	-	-
BB	111	T0	3 mix	NF	25	20	6
BB	112	Tfinal	3 mix	NF	32	34	8
CC	113	Gut	3 mix	NF	0	0	0
CC	114	House	3 mix	NF	141	23	44
CC	115	T0	3 mix	NF	53	58	18
CC	116	Tfinal	3 mix	NF	40	45	11
DD	117	Gut	3 mix	NF	392	276	24
DD	118	House	3 mix	NF	7	2	37
DD	119	T0	3 mix	NF	26	27	5
DD	120	Tfinal	3 mix	NF	26	32	3
EE	121	Gut	3 mix	NF	0	0	0
EE	122	House	3 mix	Could not find house	-	-	-
EE	123	T0	3 mix	NF	37	40	14
EE	124	Tfinal	3 mix	NF	39	60	9
FF	125	Gut	3 mix	SH	123	76	4
FF	126	House	3 mix	SH	172	15	26
FF	127	T0	3 mix	SH	25	61	14
FF	128	Tfinal	3 mix	SH	34	46	13
GG	129	Gut	3 mix	NF	3	5	0
GG	130	House	3 mix	NF	96	55	41
GG	131	T0	3 mix	NF	47	62	16
GG	132	Tfinal	3 mix	NF	35	47	10
HH	133	Gut	3 mix	NF	101	71	50
HH	134	House	3 mix	NF	83	31	31
HH	135	T0	3 mix	NF	51	61	10
HH	136	Tfinal	3 mix	NF	47	52	12
C6	-	T0	3 mix	Control	35	51	17
C6	-	Tfinal	3 mix	Control	48	47	7
C7	-	T0	3 mix	Control	57	62	18
C7	-	Tfinal	3 mix	Control	34	44	12
C8	-	T0	3 mix	Control	41	65	10
C8	-	Tfinal	3 mix	Control	38	57	10
