# Supplementary material for: Particle shape impacts export and fate in the ocean through interactions with the globally abundant appendicularian Oikopleura dioica
Source: PLoS One. 2017 Aug 30;12(8):e0183105. doi: 10.1371/journal.pone.0183105 (PMC5576645; doi:10.1371/journal.pone.0183105)
Supplement: S2 Dataset — (XLSX) [file pone.0183105.s004.xlsx]

## Sheet: Mesh
Video	Frame	Scale	Bead #	Rod angle (relative to 0º, horizontal)	Direction of fluid (º)	Rod angle relative to fluid angle (º)
428	245	1.043	1	74.476	31	43.476
428	245	1.043	2	38.157	31	7.157
428	245	1.043	3	64.983	31	33.983
428	245	1.043	4	78.69	31	47.69
428	245	1.043	5	69.444	31	38.444
428	245	1.043	6	86.82	31	55.82
428	375	1.043	7	81.469	31	50.469
428	375	1.043	8	76.759	36	40.759
428	375	1.043	9	81.87	36	45.87
428	375	1.043	10	60.945	36	24.945
428	375	1.043	11	51.843	36	15.843
428	375	1.043	12	90	36	54
428	375	1.043	13	0	36	36
428	375	1.043	14	16.39	36	19.61
428	617	1.043	15	80.538	38	42.538
428	617	1.043	16	0	38	38
428	617	1.043	17	60.255	38	22.255
428	617	1.043	18	60.642	38	22.642
428	617	1.043	19	23.199	38	14.801
428	25	1.043	20	8.13	31	22.87
428	25	1.043	21	77.196	31	46.196
428	210	1.043	22	67.166	31	36.166
428	210	1.043	23	41.186	31	10.186
428	210	1.043	24	58.57	31	27.57
428	210	1.043	25	79.992	31	48.992
428	210	1.043	26	87.397	31	56.397
428	347	1.043	27	12.529	36	23.471
428	347	1.043	28	48.814	36	12.814
428	347	1.043	29	45	36	9
428	414	1.043	30	90	26	64
428	414	1.043	31	57.995	26	31.995
428	414	1.043	32	69.146	26	43.146
428	414	1.043	33	37.304	26	11.304
428	414	1.043	34	33.69	26	7.69
428	414	1.043	35	55.491	26	29.491
671	414	1.043	36	0	26	26
671	414	1.043	37	80.538	26	54.538
738	414	1.043	38	35.838	26	9.838
738	414	1.043	39	81.87	26	55.87
738	414	1.043	40	66.038	26	40.038

## Sheet: Fluid
Video	Frame	Bead #	Point ID #	Rod angle (relative to 0º, horizontal)	Direction of fluid (º)	Rod angle relative to fluid angle (º)
428	3732-3755	1	1	36	22	14
428	3732-3755	1	2	25	22	3
428	3732-3755	1	3	20	22	2
428	3732-3755	1	4	20	22	2
428	3732-3755	1	5	22	22	0
428	3732-3755	1	6	22	22	0
428	3732-3755	1	7	21	22	1
428	3732-3755	1	8	18	22	4
428	3732-3755	1	9	16	22	6
428	3732-3755	1	10	5	22	17
428	3732-3755	1	11	0	22	22
428	3732-3755	1	12	2.5	22	19.5
428	3732-3755	1	13	11	22	11
428	3732-3755	1	14	16	22	6
428	3732-3755	1	15	17	22	5
428	3732-3755	1	16	22	22	0
428	3732-3755	1	17	22	22	0
428	3732-3755	1	18	19	22	3
428	3732-3755	1	19	3	22	19
428	3732-3755	1	20	-8	22	30
428	3732-3755	1	21	-14	22	36
428	3732-3755	1	22	-27	22	49
428	3732-3755	1	23	-49	22	71
428	3732-3755	1	24	-65	22	87
428	3724-3735	2	1	-21	13	34
428	3724-3735	2	2	-16	13	29
428	3724-3735	2	3	-11	13	24
428	3724-3735	2	4	-6	13	19
428	3724-3735	2	5	6	13	7
428	3724-3735	2	6	9	13	4
428	3724-3735	2	7	7	13	6
428	3724-3735	2	8	9	13	4
428	3724-3735	2	9	7	13	6
428	3724-3735	2	10	3	13	10
428	3724-3735	2	11	-3	13	16
428	3724-3735	2	12	-6	13	19
428	3724-3735	3	1	-77	-3	74
428	3724-3735	3	2	-71	-3	68
428	3724-3735	3	3	-68	-3	65
428	3724-3735	3	4	-54	-3	51
428	3724-3735	3	5	-56	-3	53
428	3724-3735	3	6	-59	-3	56
428	3724-3735	3	7	-41	-3	38
428	3724-3735	3	8	-51	-3	48
428	3724-3735	3	9	-52	-3	49
428	3724-3735	3	10	-78	-3	75
428	3724-3735	3	11	-77	-3	74
428	3724-3735	3	12	-80	-3	77
428	3720-3737	4	1	53	10	43
428	3720-3737	4	2	61.928	10	51.928
428	3720-3737	4	3	61.699	10	51.699
428	3720-3737	4	4	70.346	10	60.346
428	3720-3737	4	5	86.186	10	76.186
428	3720-3737	4	6	-19.44	10	29.44
428	3720-3737	4	7	0	10	10
428	3720-3737	4	8	2.49	10	7.51
428	3720-3737	4	9	-2.49	10	12.49
428	3720-3737	4	10	0	10	10
428	3720-3737	4	11	2.203	10	7.797
428	3720-3737	4	12	0	10	10
428	3720-3737	4	13	2.291	10	7.709
428	3720-3737	4	14	2.386	10	7.614
428	3720-3737	4	15	7.431	10	2.569
428	3720-3737	4	16	4.97	10	5.03
428	3720-3737	4	17	2.49	10	7.51
428	3720-3737	4	18	5.194	10	4.806
428	3730-3753	5	1	-37.405	-1	36.405
428	3730-3753	5	2	-33.69	-1	32.69
428	3730-3753	5	3	-29.358	-1	28.358
428	3730-3753	5	4	-20.556	-1	19.556
428	3730-3753	5	5	-15.642	-1	14.642
428	3730-3753	5	6	-13.496	-1	12.496
428	3730-3753	5	7	-8.13	-1	7.13
428	3730-3753	5	8	-8.531	-1	7.531
428	3730-3753	5	9	-10.784	-1	9.784
428	3730-3753	5	10	-10.784	-1	9.784
428	3730-3753	5	11	-11.31	-1	10.31
428	3730-3753	5	12	-11.31	-1	10.31
428	3730-3753	5	13	-10.784	-1	9.784
428	3730-3753	5	14	-8.531	-1	7.531
428	3730-3753	5	15	-5.44	-1	4.44
428	3730-3753	5	16	-2.603	-1	1.603
428	3730-3753	5	17	-2.726	-1	1.726
428	3730-3753	5	18	0	-1	1
428	3730-3753	5	19	-4.97	-1	3.97
428	3730-3753	5	20	-7.125	-1	6.125
428	3730-3753	5	21	-7.125	-1	6.125
428	3730-3753	5	22	-4.97	-1	3.97
428	3730-3753	5	23	-8.13	-1	7.13
428	3730-3753	5	24	-6.009	-1	5.009
428	4700-4718	6	1	37.875	9	28.875
428	4700-4718	6	2	32.276	9	23.276
428	4700-4718	6	3	32.276	9	23.276
428	4700-4718	6	4	25.463	9	16.463
428	4700-4718	6	5	28.61	9	19.61
428	4700-4718	6	6	21.371	9	12.371
428	4700-4718	6	7	14.036	9	5.036
428	4700-4718	6	8	30.964	9	21.964
428	4700-4718	6	9	61.699	9	52.699
428	4700-4718	6	10	-7.125	9	16.125
428	4700-4718	6	11	0	9	9
428	4700-4718	6	12	4.764	9	4.236
428	4700-4718	6	13	0	9	9
428	4700-4718	6	14	30.069	9	21.069
428	4700-4718	6	15	25.56	9	16.56
428	4700-4718	6	16	30.069	9	21.069
428	4700-4718	6	17	33.024	9	24.024
428	4700-4718	6	18	45	9	36
428	4733-4756	7	1	32.005	57	24.995
428	4733-4756	7	2	40.601	57	16.399
428	4733-4756	7	3	49.399	57	7.601
428	4733-4756	7	4	49.399	57	7.601
428	4733-4756	7	5	54.462	57	2.538
428	4733-4756	7	6	56.31	57	0.69
428	4733-4756	7	7	51.843	57	5.157
428	4733-4756	7	8	55.491	57	1.509
428	4733-4756	7	9	49.399	57	7.601
428	4733-4756	7	10	48.814	57	8.186
428	4733-4756	7	11	45	57	12
428	4733-4756	7	12	40.236	57	16.764
428	4733-4756	7	13	40.236	57	16.764
428	4733-4756	7	14	35.538	57	21.462
428	4733-4756	7	15	31.608	57	25.392
428	4733-4756	7	16	25.017	57	31.983
428	4733-4756	7	17	18.435	57	38.565
428	4733-4756	7	18	0	57	57
428	4733-4756	7	19	-7.125	57	64.125
428	4733-4756	7	20	-33.69	57	90.69
428	4733-4756	7	21	-50.194	57	72.806
428	4733-4756	7	22	-75.069	57	47.931
428	4733-4756	7	23	-81.254	57	41.746
428	4733-4756	7	24	-90	57	33
428	4733-4756	8	1	60.945	57	3.945
428	4733-4756	8	2	62.241	57	5.241
428	4733-4756	8	3	63.435	57	6.435
428	4733-4756	8	4	66.038	57	9.038
428	4733-4756	8	5	73.301	57	16.301
428	4733-4756	8	6	73.072	57	16.072
428	4733-4756	8	7	72.35	57	15.35
428	4733-4756	8	8	73.301	57	16.301
428	4733-4756	8	9	73.301	57	16.301
428	4733-4756	8	10	76.608	57	19.608
428	4733-4756	8	11	77.471	57	20.471
428	4733-4756	8	12	83	57	26
428	11179-11203	9	1	-21	41	62
428	11179-11203	9	2	-29.055	41	70.055
428	11179-11203	9	3	-45	41	86
428	11179-11203	9	4	0	41	41
428	11179-11203	9	5	0	41	41
428	11179-11203	9	6	39.289	41	1.711
428	11179-11203	9	7	40.236	41	0.764
428	11179-11203	9	8	38.66	41	2.34
428	11179-11203	9	9	35.218	41	5.782
428	11179-11203	9	10	33.69	41	7.31
428	11179-11203	9	11	33.024	41	7.976
428	11179-11203	9	12	32.471	41	8.529
428	11179-11203	9	13	33.111	41	7.889
428	11179-11203	9	14	31.329	41	9.671
428	11179-11203	9	15	31.759	41	9.241
428	11179-11203	9	16	34.38	41	6.62
428	11179-11203	9	17	30.256	41	10.744
428	11179-11203	9	18	27.646	41	13.354
428	11179-11203	9	19	31.329	41	9.671
428	11179-11203	9	20	31.329	41	9.671
428	11179-11203	9	21	30.256	41	10.744
428	11179-11203	9	22	30.256	41	10.744
428	11179-11203	9	23	31.329	41	9.671
428	11179-11203	9	24	30.069	41	10.931
428	12548-12572	10	1	0	32	32
428	12548-12572	10	2	-2.7	32	34.7
428	12548-12572	10	3	-2.603	32	34.603
428	12548-12572	10	4	-2.603	32	34.603
428	12548-12572	10	5	-7.765	32	39.765
428	12548-12572	10	6	-10.305	32	42.305
428	12548-12572	10	7	-11.889	32	43.889
428	12548-12572	10	8	-12.804	32	44.804
428	12548-12572	10	9	-17.65	32	49.65
428	12548-12572	10	10	-23.199	32	55.199
428	12548-12572	10	11	-33.69	32	65.69
428	12548-12572	10	12	-41.186	32	73.186
428	12548-12572	10	13	-41.186	32	73.186
428	12548-12572	10	14	-46.975	32	78.975
428	12548-12572	10	15	-46.848	32	78.848
428	12548-12572	10	16	-52.595	32	84.595
428	12548-12572	10	17	-58.57	32	89.43
428	12548-12572	10	18	-62.241	32	85.759
428	12548-12572	10	19	-70.71	32	77.29
428	12548-12572	10	20	-69.146	32	78.854
428	12548-12572	10	21	-74.055	32	73.945
428	12548-12572	10	22	-75.964	32	72.036
428	12548-12572	10	23	-77.196	32	70.804
428	12548-12572	10	24	-63.435	32	84.565
